# Supplementary material for: Synergistic Effect of PVDF-Coated PCL-TCP Scaffolds and Pulsed Electromagnetic Field on Osteogenesis
Source: Int J Mol Sci. 2021 Jun 16;22(12):6438. doi: 10.3390/ijms22126438 (PMC8234164; doi:10.3390/ijms22126438)
Supplement: Supplementary file 1 [file ijms-22-06438-s001.zip]

Archive with 1 entries (1 files):
- ijms-1222751-supplementary.pdf
